# Supplementary material for: Antimicrobial-Resistant Escherichia coli Survived in Dust Samples for More than 20 Years
Source: Front Microbiol. 2016 Jun 10;7:866. doi: 10.3389/fmicb.2016.00866 (PMC4901058; doi:10.3389/fmicb.2016.00866)
Supplement: Supplementary file 1 [file Table_1.XLSX]

## Sheet: Model_data_used
Supplementary Table 1. Data used to parameterize a linear mixed model
Sample no.	Isolate	Barn	Animal Groupa	Age of sample [month]	MacConkey agarb	Phylo-group	No. of resistances
99	79-BV-MH-r-1	10	fp	251	1	A	1
99	79-BV-MH-r-2	10	fp	251	1	A	3
99	79-BV-MH-s-1	10	fp	251	0	B1	4
99	79-BV-MH-s-2	10	fp	251	0	D	5
100	80-BV-MH-r-1	10	fp	250	1	A	7
100	80-BV-MH-r-2	10	fp	250	1	A	3
100	80-BV-MH-s-1	10	fp	250	0	B1	5
100	80-BV-MH-s-2	10	fp	250	0	A	2
102	82-BV-MH-s-1	10	fp	248	0	B1	5
103	83-BV-MH-s-1	10	fp	247	0	C	7
16	481-s-1	1	pigs	238	0	B1	1
16	481-s-2	1	pigs	238	0	B1	1
66	46-CE-MH-s-1	6	fp	138	0	A	7
66	46-CE-MH-s-2	6	fp	138	0	A	6
116	102-R-P-r-1	13	fp	136	1	B1	8
116	102-R-P-s-1	13	fp	136	0	A	6
67	47-R-MH-r-1	7	fp	135	1	B1	7
67	47-R-MH-s-1	7	fp	135	0	D	6
68	48-R-MH-r-1	7	fp	135	1	B1	7
68	48-R-MH-s-1	7	fp	135	0	A	6
69	49-R-MH-r-1	7	fp	135	1	B1	7
69	49-R-MH-s-1	7	fp	135	0	A	4
112	98-R-ME-s-1	12	fp	134	0	B1	4
112	98-R-ME-s-2	12	fp	134	0	A	4
117	103-R-P-r-1	13	fp	132	1	B1	7
117	103-R-P-s-1	13	fp	132	0	B1	6
70	50-R-MH-r-1	7	fp	132	1	B1	7
70	50-R-MH-s-1	7	fp	132	0	A	6
71	51-R-MH-r-1	7	fp	131	1	B1	2
71	51-R-MH-s-1	7	fp	131	0	A	3
119	105-R-P-s-1	13	fp	126	0	B2	3
119	105-R-P-s-2	13	fp	126	0	C	6
118	104-R-P-r-1	13	fp	124	1	B1	7
118	104-R-P-s-1	13	fp	124	0	B1	7
72	52-R-MH-r-1	7	fp	124	1	B1	5
72	52-R-MH-s-1	7	fp	124	0	E	5
73	53-R-MH-r-1	7	fp	124	1	B1	6
73	53-R-MH-s-1	7	fp	124	0	E	3
74	54-R-MH-r-1	7	fp	124	1	E	5
74	54-R-MH-s-1	7	fp	124	0	A	3
23	2-R-S-r-1	2	pigs	123	1	B1	5
23	2-R-S-s-1	2	pigs	123	0	A	3
75	55-R-MH-r-1	7	fp	123	1	D	6
75	55-R-MH-s-1	7	fp	123	0	A	5
76	56-R-MH-s-1	7	fp	123	0	A	6
76	56-R-MH-s-2	7	fp	123	0	E	7
77	57-R-MH-s-1	7	fp	123	0	A	3
77	57-R-MH-s-2	7	fp	123	0	A	3
78	58-R-MH-s-1	7	fp	123	0	A	4
78	58-R-MH-s-2	7	fp	123	0	A	2
24	3-R-S-s-1	2	pigs	122	0	A	2
24	3-R-S-s-2	2	pigs	122	0	A	2
25	4-R-S-s-1	2	pigs	121	0	A	5
80	60-R-MH-r-1	7	fp	121	1	D	5
80	60-R-MH-s-1	7	fp	121	0	A	6
81	61-R-MH-s-1	7	fp	121	0	A	1
81	61-R-MH-s-2	7	fp	121	0	A	4
26	5-R-S-r-1	2	pigs	120	1	B1	6
26	5-R-S-s-1	2	pigs	120	0	A	5
82	62-R-MH-r-1	7	fp	120	1	D	5
82	62-R-MH-s-1	7	fp	120	0	D	1
83	63-R-MH-r-1	7	fp	120	1	B1	6
83	63-R-MH-s-1	7	fp	120	0	B1	5
89	69-R-LH-s-1	8	lh	120	0	B1	4
89	69-R-LH-s-2	8	lh	120	0	B1	4
90	70-R-LH-s-1	8	lh	120	0	B1	2
90	70-R-LH-s-2	8	lh	120	0	B1	4
91	71-R-LH-s-1	8	lh	120	0	B1	4
91	71-R-LH-s-2	8	lh	120	0	A	2
27	6-R-S-r-1	2	pigs	119	1	B1	5
27	6-R-S-s-1	2	pigs	119	0	A	4
84	64-R-MH-r-1	7	fp	118	1	B1	7
84	64-R-MH-s-1	7	fp	118	0	B1	6
92	72-R-LH-s-1	8	lh	118	0	B1	1
92	72-R-LH-s-2	8	lh	118	0	A	3
93	73-R-LH-s-1	8	lh	118	0	B1	3
93	73-R-LH-s-2	8	lh	118	0	B1	3
94	74-R-LH-s-1	8	lh	118	0	A	2
94	74-R-LH-s-2	8	lh	118	0	A	1
28	7-R-S-r-1	2	pigs	118	1	B1	5
28	7-R-S-s-1	2	pigs	118	0	A	1
85	65-R-MH-r-1	7	fp	117	1	B1	6
85	65-R-MH-s-1	7	fp	117	0	A	7
29	8-R-S-s-1	2	pigs	117	0	A	5
29	8-R-S-s-2	2	pigs	117	0	A	3
30	9-R-S-r-1	2	pigs	116	1	A	6
30	9-R-S-s-1	2	pigs	116	0	A	2
31	10-R-S-r-1	2	pigs	115	1	A	7
31	10-R-S-s-1	2	pigs	115	0	A	7
86	66-R-MH-s-1	7	fp	115	0	B1	7
86	66-R-MH-s-2	7	fp	115	0	B1	7
33	12-R-S-r-1	2	pigs	113	1	B1	5
33	12-R-S-s-1	2	pigs	113	0	A	1
95	75-R-LH-s-1	8	lh	113	0	B1	1
95	75-R-LH-s-2	8	lh	113	0	B1	2
96	76-R-LH-s-1	8	lh	113	0	B1	2
96	76-R-LH-s-2	8	lh	113	0	B1	2
97	77-R-LH-s-1	8	lh	113	0	A	3
97	77-R-LH-s-2	8	lh	113	0	B1	4
34	13-R-S-r-1	2	pigs	112	1	A	6
34	13-R-S-s-1	2	pigs	112	0	B1	8
87	67-R-MH-s-1	7	fp	112	0	A	5
87	67-R-MH-s-2	7	fp	112	0	A	6
88	68-R-MH-r-1	7	fp	112	1	B1	5
88	68-R-MH-r-2	7	fp	112	1	B1	4
88	68-R-MH-s-1	7	fp	112	0	A	1
45	24-E-MS-s-1	3	pigs	72	0	B1	8
45	24-E-MS-s-2	3	pigs	72	0	B1	2
47	26-E-MS-s-1	3	pigs	71	0	A	8
47	26-E-MS-s-2	3	pigs	71	0	A	3
a fp = fattening poultry, lh = laying hens
b 1 = MacConkey agar with ciprofloxacin, 0 = MacConkey agar without ciprofloxacin
